# Supplementary material for: SARS-CoV-2 Variants Detection Strategies in Wastewater Samples Collected in the Bangkok Metropolitan Region
Source: Viruses. 2023 Mar 29;15(4):876. doi: 10.3390/v15040876 (PMC10145351; doi:10.3390/v15040876)
Supplement: Supplementary file 1 [file viruses-15-00876-s001.zip › Supplementary Table S1.xlsx]

## Sheet: Sheet1
Supplementary Table S 1. Number of SARS-CoV-2 variants of concern from Thailand deposited in GISAID, data accessed on May 7, 2022
Collection date		SARS-CoV-2 variants
From	To	Alpha	Beta	Gamma	Delta	Omicron	Total
2020-12-07	2020-12-20	0	0		0	0	0
2020-12-21	2021-01-03	1	0		0	0	1
2021-01-04	2021-01-17	3	0		3	0	6
2021-01-18	2021-01-31	8	0		0	0	8
2021-02-01	2021-02-14	13	4		0	0	17
2021-02-15	2021-02-28	4	0		0	0	4
2021-03-01	2021-03-14	5	0		1	0	6
2021-03-15	2021-03-28	9	3		0	0	12
2021-03-29	2021-04-11	61	1	1	1	0	64
2021-04-12	2021-04-25	193	0		0	0	193
2021-04-26	2021-05-09	238	10		2	0	250
2021-05-10	2021-05-23	563	19		100	0	682
2021-05-24	2021-06-06	362	7		47	0	416
2021-06-07	2021-06-20	210	7		159	0	376
2021-06-21	2021-07-04	114	23		168	0	305
2021-07-05	2021-07-18	155	6		288	0	449
2021-07-19	2021-08-01	99	11		380	0	490
2021-08-02	2021-08-15	62	2		256	0	320
2021-08-16	2021-08-29	15	2		252	0	269
2021-08-30	2021-09-12	7	0		404	0	411
2021-09-13	2021-09-26	19	6		627	0	652
2021-09-27	2021-10-10	12	10		1002	0	1024
2021-10-11	2021-10-24	8	1		1063	0	1072
2021-10-25	2021-11-07	9	0		803	0	812
2021-11-08	2021-11-21	0	0		537	0	537
2021-11-22	2021-12-05	0	0		1277	15	1292
2021-12-06	2021-12-19	1	0		741	128	870
2021-12-20	2022-01-02	0	0		655	967	1622
2022-01-03	2022-01-16	0	0		324	1659	1983
2022-01-17	2022-01-30	0	0		81	918	999
2022-01-31	2022-02-13	0	0		71	1853	1924
2022-02-14	2022-02-27	0	0		7	1175	1182
2022-02-28	2022-03-13	0	0		24	1271	1295
2022-03-14	2022-03-27	0	0		0	463	463
2022-03-28	2022-04-10	0	0		0	951	951
2022-04-11	2022-04-24	0	0		0	247	247
2022-04-25	2022-05-08	0	0		0	259	259
Total		2171	112		9273	9906	21463
