# Supplementary material for: SARS-CoV-2 Variants Detection Strategies in Wastewater Samples Collected in the Bangkok Metropolitan Region
Source: Viruses. 2023 Mar 29;15(4):876. doi: 10.3390/v15040876 (PMC10145351; doi:10.3390/v15040876)
Supplement: Supplementary file 1 [file viruses-15-00876-s001.zip › Supplementary Table S2.xlsx]

## Sheet: Sheet1
Supplement Table S2. PCR results of SARS-CoV-2 positive wastewater specimens
Sample No.	Collection date	Site Code	PCR ct value of each gene
			E gene	N gene	ORF1ab gene
RSQ20E036	2020-11-23	SQ Hotel A	33.78	37.76	36.41
RSQ20E042	2020-12-28	SQ Hotel A	34.9	-	37.35
RSQ20E043	2020-12-28	SQ Hotel A	32.69	36.15	36.49
RSQ21E053	2021-01-18	SQ Hotel A	34.74	36.12	34.06
RSQ21E054	2021-01-18	SQ Hotel A	36.44	-	36.8
RSQ21E057	2021-01-19	SQ Hotel B	32.12	34.7	36.6
RSQ21E068	2021-01-27	SQ Hotel B	28.74	27.08	28.79
RSQ21E075	2021-02-03	SQ Hotel B	31.14	30.04	30.83
RSQ21E076	2021-02-08	SQ Hotel A	27.76	26.34	27.74
RSQ21E077	2021-02-08	SQ Hotel A	27.34	25.48	27.32
RSQ21E079	2021-02-10	SQ Hotel B	34.13	32.97	-
RSQ21E080	2021-02-10	SQ Hotel B	31.07	30.41	30.54
RSQ21E081	2021-02-15	SQ Hotel A	31.9	33.57	-
RSQ21E082	2021-02-15	SQ Hotel A	29.32	29.59	29.94
RSQ21E084	2021-02-17	SQ Hotel B	23.74	25.39	27.24
RSQ21E085	2021-02-17	SQ Hotel B	24.75	24.5	27.81
RSQ21E086	2021-02-22	SQ Hotel A	31.16	30.32	30.99
RSQ21E087	2021-02-22	SQ Hotel A	31.79	30.63	31.9
RSQ21E092	2021-03-01	SQ Hotel A	33.95	33.73	32.94
RSQ21E100	2021-03-03	SQ Hotel B	30.57	30.04	30.64
RSQ21E101	2021-03-03	SQ Hotel B	30.51	30.42	30.37
RSQ21E111	2021-03-09	SQ Hotel B	32.07	31.39	31.44
RSQ21E113	2021-03-14	Market B	26.01	24.66	25.08
RSQ21E115	2021-03-14	Market B	31.62	29.38	30.41
RSQ21E117	2021-03-14	Market B	34.12	33.54	-
RSQ21E118	2021-03-14	Market B	30.24	29.12	29.63
RSQ21E123	2021-03-17	SQ Hotel B	33.07	-	34.51
RSQ21E130	2021-03-22	Market B	25.21	24.98	25.16
RSQ21E131	2021-03-22	Market B	34.21	33.73	33.1
RSQ21E001	2021-07-12	Condominium	25.6	24.05	22.45
RSQ21E002	2021-07-12	Condominium	26.65	24.87	23.19
RSQ21E003	2021-07-12	Condominium	26.67	24.87	23.14
RSQ21E004	2021-07-12	Condominium	27.11	25.09	23.49
RSQ21E009	2021-07-12	Market A	28.63	26.81	25.28
RSQ21E011	2021-07-12	Factory D	33.21	32.76	29.03
RSQ21E012	2021-07-12	Factory D	35.05	32.56	29.77
RSQ21E019	2021-07-12	Factory C	33.92	33.47	-
RSQ21E025	2021-07-19	Condominium	24.33	24.55	23.51
RSQ21E026	2021-07-19	Condominium	25.26	25.44	24.29
RSQ21E027	2021-07-19	Condominium	25.48	25.89	25.44
RSQ21E028	2021-07-19	Condominium	25.63	26.33	24.43
RSQ21E029	2021-07-19	Market A	30.27	31.16	29.65
RSQ21E030	2021-07-19	Factory D	33.65	35.11	31.16
RSQ21E031	2021-07-19	Factory D	32.76	-	32.13
RSQ21E037	2021-07-26	Condominium	24.1	24.33	22.27
RSQ21E038	2021-07-26	Condominium	24.02	24.08	22.43
RSQ21E039	2021-07-26	Condominium	24.22	24.51	23.13
RSQ21E040	2021-07-26	Condominium	24.88	26.05	24.32
RSQ21E041	2021-07-26	Market A	28.38	28.58	27.08
RSQ21E042	2021-07-26	Factory D	29.15	29.97	27.61
RSQ21E043	2021-07-26	Factory D	28.64	29.16	27.61
RSQ21E044	2021-07-26	Factory D	-	34.37	32.1
RSQ21E049	2021-08-02	Condominium	23.83	24.27	22.63
RSQ21E050	2021-08-02	Condominium	24.41	24.24	23.08
RSQ21E051	2021-08-02	Condominium	25.83	26.33	24.8
RSQ21E052	2021-08-02	Condominium	25.3	26.13	24.11
RSQ21E053	2021-08-02	Market A	27.63	28.12	26.03
RSQ21E054	2021-08-02	Factory D	29.37	30.46	28.16
RSQ21E055	2021-08-02	Factory D	31.33	31.07	29.03
RSQ21E064	2021-09-22	Field hospital	25.99	25.94	24.06
RSQ21E065	2021-09-22	Field hospital	27.33	26.98	25.59
RSQ21E068	2021-09-22	Field hospital	31.1	31.03	29.69
RSQ21E069	2021-09-22	Field hospital	26.24	26.55	24.81
RSQ21E070	2021-09-27	Construction camp B	27.86	29.1	25.68
RSQ21E071	2021-09-27	Construction camp B	22.19	23.31	20.67
RSQ21E072	2021-09-29	Field hospital	23.46	24.87	23.1
RSQ21E073	2021-09-29	Field hospital	31.06	32.7	28.41
RSQ21E074	2021-09-29	Field hospital	32.2	-	31.8
RSQ21E076	2021-09-29	Field hospital	29.83	30.38	27.16
RSQ21E077	2021-09-29	Field hospital	25.37	26.03	24.04
RSQ21E078	2021-10-06	Field hospital	30.43	29.9	28.95
RSQ21E079	2021-10-06	Field hospital	32.95	32.9	30.82
RSQ21E081	2021-10-06	Field hospital	33.76	32.91	29.87
RSQ21E082	2021-10-06	Field hospital	31.59	31.8	30.82
RSQ21E083	2021-10-06	Field hospital	26.24	25.55	24.14
RSQ21E085	2021-10-11	Factory A	35.27	34.62	32.11
RSQ21E090	2021-10-12	Field hospital	29.11	29.46	28.25
RSQ21E098	2021-10-20	Field hospital	29.46	28.25	29.11
RSQ21E100	2021-10-27	Field hospital	34.48	32.94	-
RSQ21E101	2021-10-27	Field hospital	34.25	33.14	33.01
RSQ21E103	2021-10-27	Field hospital	34.38	-	32.47
A211024	2021-11-30	Aircraft	34.4	32.302	31.503
A211041	2021-12-07	Aircraft	-	-	33.8
A211044	2021-12-07	Aircraft	30.089	29.147	30
A211058	2021-12-14	Aircraft	33.883	-	33.137
A211060	2021-12-14	Aircraft	30.761	29.48	30.128
A211079	2021-12-21	Aircraft	33.578	33.338	-
A211080	2021-12-21	Aircraft	32.341	31.278	-
PO22006	2022-01-20	Hospital	31.94	30.41	29.33
PO22019	2022-01-24	Hospital	32.625	31.508	31.346
PO22039	2022-02-07	Hospital	31.358	29.857	30.78
A211094	2021-12-22	Hospital	27.076	24.261	26.962
A211095	2021-12-22	Hospital	32.882	31.167	33.869
PO22043	2022-02-23	Hospital	30.6	28.68	30.18
PO22037	2022-02-07	Hospital	26.994	26.023	26.247
PO22003	2022-01-20	Hospital	31.25	29.3	28.76
PO22004	2022-01-20	Hospital	34.11	31.83	33.09
PO22007	2022-01-20	Hospital	31.44	32.68	32.89
PO22009	2022-01-24	Hospital	34.139	31.057	33.58
PO22025	2022-01-25	Hospital	31.035	30.125	30.736
PO22011	2022-01-24	Hospital	30.489	27.536	29.185
PO22013	2022-01-24	Hospital	34.042	30.549	30.994
